# Supplementary material for: ﻿Magnifying the hotspot: descriptions of nine new species of many-plumed moths (Lepidoptera, Alucitidae), with an identification key to all species known from Cameroon
Source: Zookeys. 2024 Feb 28;1193:25–48. doi: 10.3897/zookeys.1193.111544 (PMC10918585; doi:10.3897/zookeys.1193.111544)
Supplement: XML Treatment for Alucita pyrczi [file zookeys.1193.111544-treatment1.xml]

<!DOCTYPE tp:taxon-treatment
  PUBLIC "-//TaxonX//DTD Taxonomic Treatment Publishing DTD v0 20100105//EN" "tax-treatment-NSO.dtd">
<tp:taxon-treatment xmlns:tp="http://www.plazi.org/taxpub"><tp:treatment-meta><kwd-group><label>Taxon classification</label><kwd>
                <named-content content-type="kingdom">Animalia</named-content>
              </kwd><kwd>
                <named-content content-type="order">Lepidoptera</named-content>
              </kwd><kwd>
                <named-content content-type="family">Alucitidae</named-content>
              </kwd></kwd-group><mixed-citation publication-type="journal"><person-group><name><surname>Ustjuzhanin</surname><given-names>Peter</given-names></name><name><surname>Kovtunovich</surname><given-names>Vasily</given-names></name><name><surname>Delabye</surname><given-names>Sylvain</given-names></name><name><surname>Maicher</surname><given-names>Vincent</given-names></name><name><surname>Sáfián</surname><given-names>Szabolcs</given-names></name><name><surname>Streltzov</surname><given-names>Alexander</given-names></name><name><surname>Tropek</surname><given-names>Robert</given-names></name></person-group><article-title>﻿Magnifying the hotspot: descriptions of nine new species of many-plumed moths (<tp:taxon-name><tp:taxon-name-part taxon-name-part-type="order">Lepidoptera</tp:taxon-name-part></tp:taxon-name>, <tp:taxon-name><tp:taxon-name-part taxon-name-part-type="family">Alucitidae</tp:taxon-name-part></tp:taxon-name>), with an identification key to all species known from Cameroon</article-title><source>Zookeys</source><day>28</day><month>02</month><year>2024</year><volume>1193</volume><fpage>25</fpage><lpage>48</lpage><pub-id pub-id-type="doi">10.3897/zookeys.1193.111544</pub-id></mixed-citation></tp:treatment-meta><tp:nomenclature><label>﻿</label><tp:taxon-name>
              <object-id xmlns:xlink="http://www.w3.org/1999/xlink" content-type="arpha" xlink:type="simple">7A5FA868-63C9-5D3E-9F8E-79BB03757A47</object-id>
              <tp:taxon-name-part taxon-name-part-type="genus" reg="Alucita">Alucita</tp:taxon-name-part>
              <tp:taxon-name-part taxon-name-part-type="species" reg="pyrczi">pyrczi</tp:taxon-name-part>
              <object-id xmlns:xlink="http://www.w3.org/1999/xlink" content-type="zoobank" xlink:type="simple">https://zoobank.org/46B56C3C-9FD0-4C42-B2A3-D3B6FB64F72A</object-id>
            </tp:taxon-name><tp:taxon-authority>Ustjuzhanin &amp; Kovtunovich</tp:taxon-authority><tp:taxon-status xmlns:xlink="http://www.w3.org/1999/xlink" xlink:type="simple">sp. nov.</tp:taxon-status><xref ref-type="fig" rid="F1">Figs 1</xref><xref ref-type="fig" rid="F1">, 2</xref></tp:nomenclature><tp:treatment-sec sec-type="type material" id="SECID0EFNAC"><title>Type material.</title><p><bold><italic>Holotype</italic></bold> • ♀, (<abbrev xmlns:xlink="http://www.w3.org/1999/xlink" xlink:title="Nature Education Centre, Jagiellonian University" id="ABBRID0EQNAC" xlink:type="simple">NECJU</abbrev> 230701), Cameroon, Bamboo Camp, 350 m a.s.l., Mount Cameroon, <named-content xmlns:xlink="http://www.w3.org/1999/xlink" content-type="dwc:verbatimCoordinates" xlink:type="simple"><named-content content-type="geo-json" specific-use="{&#34;type&#34;:&#34;Point&#34;,&#34;coordinates&#34;:[9.050500,4.087900]}" id="NCID0EXNAC" xlink:type="simple">4.0879°N, 9.0505°E</named-content></named-content>, 12–20.XII.2014, lgt. V. Maicher, Sz. Sáfián, Š. Janeček, R. Tropek.</p></tp:treatment-sec><tp:treatment-sec sec-type="Differential diagnosis" id="SECID0E3NAC"><title>Differential diagnosis.</title><p>Externally, <italic><tp:taxon-name><tp:taxon-name-part taxon-name-part-type="genus" reg="Alucita">Alucita</tp:taxon-name-part><tp:taxon-name-part taxon-name-part-type="species" reg="pyrczi">pyrczi</tp:taxon-name-part></tp:taxon-name></italic> closely resembles <italic><tp:taxon-name><tp:taxon-name-part taxon-name-part-type="genus" reg="Alucita">Alucita</tp:taxon-name-part><tp:taxon-name-part taxon-name-part-type="species" reg="lidiya">lidiya</tp:taxon-name-part></tp:taxon-name></italic> Ustjuzhanin &amp; Kovtunovich, 2018 (known so far only from the male, also collected at Bamboo Camp) but can be distinguished by the presence of a pale orange medial band on its hind wings, the orange band on its fore wings being half as wide, and a larger wingspan. In terms of female genitalia, <italic><tp:taxon-name><tp:taxon-name-part taxon-name-part-type="genus" reg="Alucita">A.</tp:taxon-name-part><tp:taxon-name-part taxon-name-part-type="species" reg="pyrczi">pyrczi</tp:taxon-name-part></tp:taxon-name></italic> shares similarities in the structure of antrum and the shape of papillae anales and apophyses with <italic><tp:taxon-name><tp:taxon-name-part taxon-name-part-type="genus" reg="Alucita">Alucita</tp:taxon-name-part><tp:taxon-name-part taxon-name-part-type="species" reg="molliflua">molliflua</tp:taxon-name-part></tp:taxon-name></italic> (Meyrick, 1927) (Figs <xref ref-type="fig" rid="F11">24</xref>, <xref ref-type="fig" rid="F11">25</xref>). However, these species are clearly differentiated by the structure of the ductus, the position of the ductus seminalis, and the absence of signa in the bursa copulatrix.</p><fig id="F1" position="float" orientation="portrait"><object-id xmlns:xlink="http://www.w3.org/1999/xlink" content-type="doi" xlink:type="simple">10.3897/zookeys.1193.111544.figures1-2</object-id><object-id xmlns:xlink="http://www.w3.org/1999/xlink" content-type="arpha" xlink:type="simple">E2F32D36-4426-5AE3-A998-C410383A09EA</object-id><label>Figures 1, 2.</label><caption><p><italic><tp:taxon-name><tp:taxon-name-part taxon-name-part-type="genus" reg="Alucita">Alucita</tp:taxon-name-part><tp:taxon-name-part taxon-name-part-type="species" reg="pyrczi">pyrczi</tp:taxon-name-part></tp:taxon-name></italic> Ustjuzhanin &amp; Kovtunovich, sp. nov. <bold>1</bold> adult female, holotype, <abbrev xmlns:xlink="http://www.w3.org/1999/xlink" xlink:title="Nature Education Centre, Jagiellonian University" id="ABBRID0EMAAE" xlink:type="simple">NECJU</abbrev><bold>2</bold> female genitalia, holotype, <abbrev xmlns:xlink="http://www.w3.org/1999/xlink" xlink:title="Nature Education Centre, Jagiellonian University" id="ABBRID0ESAAE" xlink:type="simple">NECJU</abbrev>, preparation slide no. 230701. Scale bar: 5 mm.</p></caption><graphic xmlns:xlink="http://www.w3.org/1999/xlink" xlink:href="zookeys-1193-025_article-111544__-g001.jpg" position="float" orientation="portrait" xlink:type="simple" id="oo_994012.jpg"><uri content-type="original_file" xlink:type="simple">https://binary.pensoft.net/fig/994012</uri></graphic></fig></tp:treatment-sec><tp:treatment-sec sec-type="description" id="SECID0E2AAE"><title>External characters.</title><p>The head and thorax are covered with appressed dark-grey scales, while the tegulae appear white. Labial palpi are dark grey on the outside, with white scales on the inner side, and are twice as long as the longitudinal eye diameter. The third segment is short and white, with scattered tiny brown scales. The antenna is yellowish white. The wingspan measures 18 mm. The fore wing is brown with a distinct orange medium band and is lightened with yellowish white scales at the base. The hind wings are noticeably paler than the forewings and feature a pale orange medial band. The lobes of the hind wings have dark-brown and orange spots of scales submarginally. The fringes on the hind wings are whitish apart from sections of dark-brown hairs around the medial band and submarginal spots, and the distal half of the costa of the first lobe of the hindwing is dark brown. The hind legs are pale-yellow.</p></tp:treatment-sec><tp:treatment-sec sec-type="Female genitalia" id="SECID0EABAE"><title>Female genitalia.</title><p>The papillae anales are narrow and elongated. The posterior apophyses are shorter than the anterior apophyses. The antrum is wide and goblet-like, sclerotised. The ductus between the ductus seminalis and antrum is narrow and short. The ductus widens significantly at the junction with the ductus seminalis and narrows at its entrance to the bursa copulatrix. The bursa copulatrix is rounded, and no signa are present.</p></tp:treatment-sec><tp:treatment-sec sec-type="distribution" id="SECID0EFBAE"><title>Distribution.</title><p>The species was found in Cameroon only.</p></tp:treatment-sec><tp:treatment-sec sec-type="Flight period" id="SECID0EKBAE"><title>Flight period.</title><p>The species was collected in December.</p></tp:treatment-sec><tp:treatment-sec sec-type="etymology" id="SECID0EPBAE"><title>Etymology.</title><p>The species is named in honour of the Polish lepidopterist Tomasz Wilhelm Pyrcz, who contributed significantly to the collection and study of butterflies and moths in many parts of the world, including Cameroon.</p></tp:treatment-sec><tp:treatment-sec><!--Section generated to contain objects referenced in tp:taxon-treatment.--><fig id="F11" position="float" orientation="portrait"><object-id xmlns:xlink="http://www.w3.org/1999/xlink" content-type="doi" xlink:type="simple">10.3897/zookeys.1193.111544.figures24-25</object-id><object-id xmlns:xlink="http://www.w3.org/1999/xlink" content-type="arpha" xlink:type="simple">D7849778-6B3F-5113-90D5-7AECA07BFF05</object-id><label>Figures 24, 25.</label><caption><p><italic><tp:taxon-name><tp:taxon-name-part taxon-name-part-type="genus" reg="Alucita">Alucita</tp:taxon-name-part><tp:taxon-name-part taxon-name-part-type="species" reg="molliflua">molliflua</tp:taxon-name-part></tp:taxon-name></italic> (Meyrick, 1927) <bold>24</bold> adult female, holotype <bold>25</bold> female genitalia, holotype. Scale bar: 5 mm.</p></caption><graphic xmlns:xlink="http://www.w3.org/1999/xlink" xlink:href="zookeys-1193-025_article-111544__-g011.jpg" position="float" orientation="portrait" xlink:type="simple" id="oo_994022.jpg"><uri content-type="original_file" xlink:type="simple">https://binary.pensoft.net/fig/994022</uri></graphic></fig></tp:treatment-sec></tp:taxon-treatment>
