# Supplementary material for: ﻿Magnifying the hotspot: descriptions of nine new species of many-plumed moths (Lepidoptera, Alucitidae), with an identification key to all species known from Cameroon
Source: Zookeys. 2024 Feb 28;1193:25–48. doi: 10.3897/zookeys.1193.111544 (PMC10918585; doi:10.3897/zookeys.1193.111544)
Supplement: XML Treatment for Alucita sroczki [file zookeys.1193.111544-treatment2.xml]

<!DOCTYPE tp:taxon-treatment
  PUBLIC "-//TaxonX//DTD Taxonomic Treatment Publishing DTD v0 20100105//EN" "tax-treatment-NSO.dtd">
<tp:taxon-treatment xmlns:tp="http://www.plazi.org/taxpub"><tp:treatment-meta><kwd-group><label>Taxon classification</label><kwd>
                <named-content content-type="kingdom">Animalia</named-content>
              </kwd><kwd>
                <named-content content-type="order">Lepidoptera</named-content>
              </kwd><kwd>
                <named-content content-type="family">Alucitidae</named-content>
              </kwd></kwd-group><mixed-citation publication-type="journal"><person-group><name><surname>Ustjuzhanin</surname><given-names>Peter</given-names></name><name><surname>Kovtunovich</surname><given-names>Vasily</given-names></name><name><surname>Delabye</surname><given-names>Sylvain</given-names></name><name><surname>Maicher</surname><given-names>Vincent</given-names></name><name><surname>Sáfián</surname><given-names>Szabolcs</given-names></name><name><surname>Streltzov</surname><given-names>Alexander</given-names></name><name><surname>Tropek</surname><given-names>Robert</given-names></name></person-group><article-title>﻿Magnifying the hotspot: descriptions of nine new species of many-plumed moths (<tp:taxon-name><tp:taxon-name-part taxon-name-part-type="order">Lepidoptera</tp:taxon-name-part></tp:taxon-name>, <tp:taxon-name><tp:taxon-name-part taxon-name-part-type="family">Alucitidae</tp:taxon-name-part></tp:taxon-name>), with an identification key to all species known from Cameroon</article-title><source>Zookeys</source><day>28</day><month>02</month><year>2024</year><volume>1193</volume><fpage>25</fpage><lpage>48</lpage><pub-id pub-id-type="doi">10.3897/zookeys.1193.111544</pub-id></mixed-citation></tp:treatment-meta><tp:nomenclature><label>﻿</label><tp:taxon-name>
              <object-id xmlns:xlink="http://www.w3.org/1999/xlink" content-type="arpha" xlink:type="simple">83456EF2-23A9-5F7A-AEC2-1738DE37682D</object-id>
              <tp:taxon-name-part taxon-name-part-type="genus" reg="Alucita">Alucita</tp:taxon-name-part>
              <tp:taxon-name-part taxon-name-part-type="species" reg="sroczki">sroczki</tp:taxon-name-part>
              <object-id xmlns:xlink="http://www.w3.org/1999/xlink" content-type="zoobank" xlink:type="simple">https://zoobank.org/294E0CD2-7B73-41F5-B048-CCB7D09CC210</object-id>
            </tp:taxon-name><tp:taxon-authority>Ustjuzhanin &amp; Kovtunovich</tp:taxon-authority><tp:taxon-status xmlns:xlink="http://www.w3.org/1999/xlink" xlink:type="simple">sp. nov.</tp:taxon-status><xref ref-type="fig" rid="F2">Figs 3–5</xref></tp:nomenclature><tp:treatment-sec sec-type="type material" id="SECID0ECDAE"><title>Type material.</title><p><bold><italic>Holotype</italic></bold> • ♂, (<abbrev xmlns:xlink="http://www.w3.org/1999/xlink" xlink:title="Nature Education Centre, Jagiellonian University" id="ABBRID0ENDAE" xlink:type="simple">NECJU</abbrev> 230702), Cameroon, Bamboo Camp, 350 m a.s.l., Mount Cameroon, <named-content xmlns:xlink="http://www.w3.org/1999/xlink" content-type="dwc:verbatimCoordinates" xlink:type="simple"><named-content content-type="geo-json" specific-use="{&#34;type&#34;:&#34;Point&#34;,&#34;coordinates&#34;:[9.050500,4.087900]}" id="NCID0EUDAE" xlink:type="simple">4.0879°N, 9.0505°E</named-content></named-content>, 17–23.IV.2015, lgt. V. Maicher, Sz. Sáfián, Š. Janeček, R. Tropek. <bold><italic>Paratypes</italic></bold> • 4 ex., (<abbrev xmlns:xlink="http://www.w3.org/1999/xlink" xlink:title="Nature Education Centre, Jagiellonian University" id="ABBRID0E3DAE" xlink:type="simple">NECJU</abbrev>, <abbrev xmlns:xlink="http://www.w3.org/1999/xlink" xlink:title="personal collections of P. Ustjuzhanin and V. Kovtunovich, located in Novosibirsk and Moscow" id="ABBRID0EAEAE" xlink:type="simple">CUK</abbrev>) same data as holotype • 3 ex., (<abbrev xmlns:xlink="http://www.w3.org/1999/xlink" xlink:title="Nature Education Centre, Jagiellonian University" id="ABBRID0EEEAE" xlink:type="simple">NECJU</abbrev>, <abbrev xmlns:xlink="http://www.w3.org/1999/xlink" xlink:title="personal collections of P. Ustjuzhanin and V. Kovtunovich, located in Novosibirsk and Moscow" id="ABBRID0EIEAE" xlink:type="simple">CUK</abbrev>), 11–23.IV.2015, same data as holotype • 5 ex., (<abbrev xmlns:xlink="http://www.w3.org/1999/xlink" xlink:title="Nature Education Centre, Jagiellonian University" id="ABBRID0EMEAE" xlink:type="simple">NECJU</abbrev>, <abbrev xmlns:xlink="http://www.w3.org/1999/xlink" xlink:title="personal collections of P. Ustjuzhanin and V. Kovtunovich, located in Novosibirsk and Moscow" id="ABBRID0EQEAE" xlink:type="simple">CUK</abbrev>), Cameroon, PlanteCam, 1100 m a.s.l., Mount Cameroon, <named-content xmlns:xlink="http://www.w3.org/1999/xlink" content-type="dwc:verbatimCoordinates" xlink:type="simple"><named-content content-type="geo-json" specific-use="{&#34;type&#34;:&#34;Point&#34;,&#34;coordinates&#34;:[9.070900,4.117500]}" id="NCID0EXEAE" xlink:type="simple">4.1175°N, 9.0709°E</named-content></named-content>, 09–14.IV.2015, lgt. V. Maicher, Sz. Sáfián, Š. Janeček, R. Tropek • 7 ex., (<abbrev xmlns:xlink="http://www.w3.org/1999/xlink" xlink:title="Nature Education Centre, Jagiellonian University" id="ABBRID0E3EAE" xlink:type="simple">NECJU</abbrev>, <abbrev xmlns:xlink="http://www.w3.org/1999/xlink" xlink:title="personal collections of P. Ustjuzhanin and V. Kovtunovich, located in Novosibirsk and Moscow" id="ABBRID0EAFAE" xlink:type="simple">CUK</abbrev>), Cameroon, Crater Lake, 1500 m a.s.l., Mount Cameroon, <named-content xmlns:xlink="http://www.w3.org/1999/xlink" content-type="dwc:verbatimCoordinates" xlink:type="simple"><named-content content-type="geo-json" specific-use="{&#34;type&#34;:&#34;Point&#34;,&#34;coordinates&#34;:[9.071700,4.144300]}" id="NCID0EHFAE" xlink:type="simple">4.1443°N, 9.0717°E</named-content></named-content>, 23–29.IV.2017, lgt. V. Maicher, P. Potocký, S. Delabye • 8 ex., (<abbrev xmlns:xlink="http://www.w3.org/1999/xlink" xlink:title="Nature Education Centre, Jagiellonian University" id="ABBRID0EMFAE" xlink:type="simple">NECJU</abbrev>, <abbrev xmlns:xlink="http://www.w3.org/1999/xlink" xlink:title="personal collections of P. Ustjuzhanin and V. Kovtunovich, located in Novosibirsk and Moscow" id="ABBRID0EQFAE" xlink:type="simple">CUK</abbrev>), 17–25.II.2017, lgt. P. Potocký, Sz. Sáfián, J. Mertens, Š. Janeček, R. Tropek • 1 ♂, (<abbrev xmlns:xlink="http://www.w3.org/1999/xlink" xlink:title="personal collections of P. Ustjuzhanin and V. Kovtunovich, located in Novosibirsk and Moscow" id="ABBRID0EUFAE" xlink:type="simple">CUK</abbrev>), Cameroon, Mapanja, 1850 m a.s.l., Mount Cameroon, <named-content xmlns:xlink="http://www.w3.org/1999/xlink" content-type="dwc:verbatimCoordinates" xlink:type="simple"><named-content content-type="geo-json" specific-use="{&#34;type&#34;:&#34;Point&#34;,&#34;coordinates&#34;:[9.131500,4.115700]}" id="NCID0E2FAE" xlink:type="simple">4.1157°N, 9.1315°E</named-content></named-content>, 23–28.X.2017, lgt. V. Maicher, S. Delabye.</p><fig id="F2" position="float" orientation="portrait"><object-id xmlns:xlink="http://www.w3.org/1999/xlink" content-type="doi" xlink:type="simple">10.3897/zookeys.1193.111544.figures3-5</object-id><object-id xmlns:xlink="http://www.w3.org/1999/xlink" content-type="arpha" xlink:type="simple">004423C8-7D44-5787-B092-2A3F0A45A220</object-id><label>Figures 3–5.</label><caption><p><italic><tp:taxon-name><tp:taxon-name-part taxon-name-part-type="genus" reg="Alucita">Alucita</tp:taxon-name-part><tp:taxon-name-part taxon-name-part-type="species" reg="sroczki">sroczki</tp:taxon-name-part></tp:taxon-name></italic> Ustjuzhanin &amp; Kovtunovich, sp. nov. <bold>3</bold> adult male, holotype, <abbrev xmlns:xlink="http://www.w3.org/1999/xlink" xlink:title="Nature Education Centre, Jagiellonian University" id="ABBRID0EVGAE" xlink:type="simple">NECJU</abbrev><bold>4</bold> male genitalia, holotype, NEJCU, preparation slide no. 230702 <bold>5</bold> female genitalia, paratype, NEJCU, preparation slide no. 230703. Scale bar: 5 mm.</p></caption><graphic xmlns:xlink="http://www.w3.org/1999/xlink" xlink:href="zookeys-1193-025_article-111544__-g002.jpg" position="float" orientation="portrait" xlink:type="simple" id="oo_994013.jpg"><uri content-type="original_file" xlink:type="simple">https://binary.pensoft.net/fig/994013</uri></graphic></fig></tp:treatment-sec><tp:treatment-sec sec-type="Differential diagnosis" id="SECID0ECHAE"><title>Differential diagnosis.</title><p><italic><tp:taxon-name><tp:taxon-name-part taxon-name-part-type="genus" reg="Alucita">Alucita</tp:taxon-name-part><tp:taxon-name-part taxon-name-part-type="species" reg="sroczki">sroczki</tp:taxon-name-part></tp:taxon-name></italic> shares a mottled greyish brown wing colouration with <italic><tp:taxon-name><tp:taxon-name-part taxon-name-part-type="genus" reg="Alucita">Alucita</tp:taxon-name-part><tp:taxon-name-part taxon-name-part-type="species" reg="seychellensis">seychellensis</tp:taxon-name-part></tp:taxon-name></italic> (T.B. Fletcher 1910) (illustrated in <xref ref-type="bibr" rid="B20">Ustjuzhanin and Kovtunovich 2016</xref>) and <italic><tp:taxon-name><tp:taxon-name-part taxon-name-part-type="genus" reg="Alucita">Alucita</tp:taxon-name-part><tp:taxon-name-part taxon-name-part-type="species" reg="megaphimus">megaphimus</tp:taxon-name-part></tp:taxon-name></italic> (Hering, 1917) (Figs <xref ref-type="fig" rid="F3">6–8</xref>). However, it can be distinguished from these species by the darkened terminal band present on all wings and by its larger size. The most reliable distinguishing feature lies in the male genital structure. While the general structure of the male genitalia is reminiscent of <italic><tp:taxon-name><tp:taxon-name-part taxon-name-part-type="genus" reg="Alucita">A.</tp:taxon-name-part><tp:taxon-name-part taxon-name-part-type="species" reg="seychellensis">seychellensis</tp:taxon-name-part></tp:taxon-name></italic>, <italic><tp:taxon-name><tp:taxon-name-part taxon-name-part-type="genus" reg="Alucita">A.</tp:taxon-name-part><tp:taxon-name-part taxon-name-part-type="species" reg="sroczki">sroczki</tp:taxon-name-part></tp:taxon-name></italic> has narrower valves, a shorter gnathos, and a set of complex sacculus structures with serrated spiky forms, as well as a narrower aedeagus. In the female genitalia, the new species differs from <italic><tp:taxon-name><tp:taxon-name-part taxon-name-part-type="genus" reg="Alucita">A.</tp:taxon-name-part><tp:taxon-name-part taxon-name-part-type="species" reg="seychellensis">seychellensis</tp:taxon-name-part></tp:taxon-name></italic> and <italic><tp:taxon-name><tp:taxon-name-part taxon-name-part-type="genus" reg="Alucita">A.</tp:taxon-name-part><tp:taxon-name-part taxon-name-part-type="species" reg="megaphimus">megaphimus</tp:taxon-name-part></tp:taxon-name></italic> in the deep V-shaped notch on the outer edge of the antrum.</p><fig id="F3" position="float" orientation="portrait"><object-id xmlns:xlink="http://www.w3.org/1999/xlink" content-type="doi" xlink:type="simple">10.3897/zookeys.1193.111544.figures6-8</object-id><object-id xmlns:xlink="http://www.w3.org/1999/xlink" content-type="arpha" xlink:type="simple">9BB45414-D7D5-5F12-BB29-9F01EAF7988E</object-id><label>Figures 6–8.</label><caption><p><italic><tp:taxon-name><tp:taxon-name-part taxon-name-part-type="genus" reg="Alucita">Alucita</tp:taxon-name-part><tp:taxon-name-part taxon-name-part-type="species" reg="megaphimus">megaphimus</tp:taxon-name-part></tp:taxon-name></italic> (Hering, 1917), stat. rev. <bold>6</bold> adult female <bold>7</bold> male genitalia <bold>8</bold> female genitalia. Scale bar: 5 mm.</p></caption><graphic xmlns:xlink="http://www.w3.org/1999/xlink" xlink:href="zookeys-1193-025_article-111544__-g003.jpg" position="float" orientation="portrait" xlink:type="simple" id="oo_994014.jpg"><uri content-type="original_file" xlink:type="simple">https://binary.pensoft.net/fig/994014</uri></graphic></fig></tp:treatment-sec><tp:treatment-sec sec-type="description" id="SECID0E2KAE"><title>External characters.</title><p>The head, thorax, and tegulae are covered with clinging grey-brown hairs. Labial palpi are dark-grey and measure 2.5–3 × the longitudinal eye diameter. The third segment is thin, long, and belted basally and apically with narrow white scales. The antennae are dark brown. The wingspan ranges from 16 to 20 mm (holotype 18 mm). All wings exhibit a greyish brown colouration, with four and six distinct pale transverse zigzag bands on the fore wing and hind wing, respectively. The wings are noticeably darkened distally. The fringe on the lobes of all wings features alternating portions of pale yellow and dark brown hairs. The hind legs are pale yellow.</p></tp:treatment-sec><tp:treatment-sec sec-type="Male genitalia" id="SECID0EALAE"><title>Male genitalia.</title><p>The uncus is simple, long, and medially narrowing, with a widened distal end that bears a small notch. The gnathos is slightly shorter than the uncus and narrow, tapering to an acute apex. The gnathos arms are short and wide. The valves are simple and short, measuring half the length of the uncus. The distal portion of the sacculus is expanded as a forked structure. The outer portion of this fork is narrower, internally serrated and terminating in an acute and slightly inwardly bent apex. The inner portion of the fork is wider and finger-like, also serrated on the inside. The basal portion of the sacculus is wide, with a globular sclerotised formation covered with tiny sharp needles. The anellus arms are long, equal in length to the gnathos, and wide at the base, gradually narrowing. The saccus is slightly elongated and caudally rounded. The aedeagus is straight, basally widened, and 1.5 × longer than the uncus. The cornutus is needle-like, distinctive, and occupies most of the aedeagus.</p></tp:treatment-sec><tp:treatment-sec sec-type="Female genitalia" id="SECID0EFLAE"><title>Female genitalia.</title><p>The papillae anales are narrow and elongated. The posterior apophyses are long and thin, approximately equal in length to the anterior apophyses. The antrum is tubulate and sclerotised, with a narrow V-shaped notch on the outer edge. The ductus is very short, slightly shorter than the antrum, and the ductus seminalis passes from the confluence of the ductus into the bursa. The bursa is oval and very large, featuring two narrow ribbon-like signa.</p></tp:treatment-sec><tp:treatment-sec sec-type="distribution" id="SECID0EKLAE"><title>Distribution.</title><p>The species was found in Cameroon only.</p></tp:treatment-sec><tp:treatment-sec sec-type="Flight period" id="SECID0EPLAE"><title>Flight period.</title><p>The species was sampled in April and October.</p></tp:treatment-sec><tp:treatment-sec sec-type="etymology" id="SECID0EULAE"><title>Etymology.</title><p>The species name is a noun in apposition. It is named in honour of the curators from <abbrev xmlns:xlink="http://www.w3.org/1999/xlink" xlink:title="Nature Education Centre, Jagiellonian University" id="ABBRID0E1LAE" xlink:type="simple">NECJU</abbrev>, Ewelina Sroka and Karolina Sroka, who crucially contributed to the processing of the abundant moth material collected on Mount Cameroon and several other Afrotropical localities. The name ’sroczki’ refers to the nickname commonly used for the twin sisters.</p></tp:treatment-sec><tp:treatment-sec sec-type="notes" id="SECID0E5LAE"><title>Note.</title><p>Previously, <xref ref-type="bibr" rid="B21">Ustjuzhanin and Kovtunovich (2017)</xref> erroneously synonymised <italic><tp:taxon-name><tp:taxon-name-part taxon-name-part-type="genus" reg="Alucita">A.</tp:taxon-name-part><tp:taxon-name-part taxon-name-part-type="species" reg="megaphimus">megaphimus</tp:taxon-name-part></tp:taxon-name></italic> with <italic><tp:taxon-name><tp:taxon-name-part taxon-name-part-type="genus" reg="Alucita">A.</tp:taxon-name-part><tp:taxon-name-part taxon-name-part-type="species" reg="seychellensis">seychellensis</tp:taxon-name-part></tp:taxon-name></italic>. Later, PU and VK re-examined their characters in more detail, and therefore we consider <italic><tp:taxon-name><tp:taxon-name-part taxon-name-part-type="genus" reg="Alucita">Alucita</tp:taxon-name-part><tp:taxon-name-part taxon-name-part-type="species" reg="megaphimus">megaphimus</tp:taxon-name-part></tp:taxon-name></italic> (Hering, 1917), stat. rev., as a separate species.</p></tp:treatment-sec><ref-list><ref id="B20"><mixed-citation xmlns:xlink="http://www.w3.org/1999/xlink" xlink:type="simple"><person-group><name name-style="western"><surname>Ustjuzhanin</surname><given-names>P</given-names></name><name name-style="western"><surname>Kovtunovich</surname><given-names>V</given-names></name></person-group> (<year>2016</year>) <article-title>The <tp:taxon-name><tp:taxon-name-part taxon-name-part-type="family">Alucitidae</tp:taxon-name-part></tp:taxon-name> (<tp:taxon-name><tp:taxon-name-part taxon-name-part-type="order">Lepidoptera</tp:taxon-name-part></tp:taxon-name>) of Malawi with descriptions of five new species.</article-title><source>Zootaxa</source><volume>4126</volume>(<issue>4</issue>): <fpage>533</fpage>–<lpage>547</lpage>. <ext-link xlink:href="10.11646/zootaxa.4126.4.5" ext-link-type="doi" xlink:type="simple">https://doi.org/10.11646/zootaxa.4126.4.5</ext-link></mixed-citation></ref><ref id="B21"><mixed-citation xmlns:xlink="http://www.w3.org/1999/xlink" xlink:type="simple"><person-group><name name-style="western"><surname>Ustjuzhanin</surname><given-names>P</given-names></name><name name-style="western"><surname>Kovtunovich</surname><given-names>V</given-names></name></person-group> (<year>2017</year>) <article-title>Many-plumed moths of the republic of South Africa (<tp:taxon-name><tp:taxon-name-part taxon-name-part-type="order">Lepidoptera</tp:taxon-name-part></tp:taxon-name>, <tp:taxon-name><tp:taxon-name-part taxon-name-part-type="family">Alucitidae</tp:taxon-name-part></tp:taxon-name>).</article-title><source>Ukrainian Journal of Ecology</source><volume>7</volume>(<issue>4</issue>): <fpage>640</fpage>–<lpage>643</lpage>. <ext-link xlink:href="10.15421/2017_173" ext-link-type="doi" xlink:type="simple">https://doi.org/10.15421/2017_173</ext-link></mixed-citation></ref></ref-list></tp:taxon-treatment>
