# Supplementary material for: ﻿Magnifying the hotspot: descriptions of nine new species of many-plumed moths (Lepidoptera, Alucitidae), with an identification key to all species known from Cameroon
Source: Zookeys. 2024 Feb 28;1193:25–48. doi: 10.3897/zookeys.1193.111544 (PMC10918585; doi:10.3897/zookeys.1193.111544)
Supplement: XML Treatment for Alucita tonda [file zookeys.1193.111544-treatment5.xml]

<!DOCTYPE tp:taxon-treatment
  PUBLIC "-//TaxonX//DTD Taxonomic Treatment Publishing DTD v0 20100105//EN" "tax-treatment-NSO.dtd">
<tp:taxon-treatment xmlns:tp="http://www.plazi.org/taxpub"><tp:treatment-meta><kwd-group><label>Taxon classification</label><kwd>
                <named-content content-type="kingdom">Animalia</named-content>
              </kwd><kwd>
                <named-content content-type="order">Lepidoptera</named-content>
              </kwd><kwd>
                <named-content content-type="family">Alucitidae</named-content>
              </kwd></kwd-group><mixed-citation publication-type="journal"><person-group><name><surname>Ustjuzhanin</surname><given-names>Peter</given-names></name><name><surname>Kovtunovich</surname><given-names>Vasily</given-names></name><name><surname>Delabye</surname><given-names>Sylvain</given-names></name><name><surname>Maicher</surname><given-names>Vincent</given-names></name><name><surname>Sáfián</surname><given-names>Szabolcs</given-names></name><name><surname>Streltzov</surname><given-names>Alexander</given-names></name><name><surname>Tropek</surname><given-names>Robert</given-names></name></person-group><article-title>﻿Magnifying the hotspot: descriptions of nine new species of many-plumed moths (<tp:taxon-name><tp:taxon-name-part taxon-name-part-type="order">Lepidoptera</tp:taxon-name-part></tp:taxon-name>, <tp:taxon-name><tp:taxon-name-part taxon-name-part-type="family">Alucitidae</tp:taxon-name-part></tp:taxon-name>), with an identification key to all species known from Cameroon</article-title><source>Zookeys</source><day>28</day><month>02</month><year>2024</year><volume>1193</volume><fpage>25</fpage><lpage>48</lpage><pub-id pub-id-type="doi">10.3897/zookeys.1193.111544</pub-id></mixed-citation></tp:treatment-meta><tp:nomenclature><label>﻿</label><tp:taxon-name>
              <object-id xmlns:xlink="http://www.w3.org/1999/xlink" content-type="arpha" xlink:type="simple">8E6F9F66-25BA-5196-B7C2-57D14EDD72E0</object-id>
              <tp:taxon-name-part taxon-name-part-type="genus" reg="Alucita">Alucita</tp:taxon-name-part>
              <tp:taxon-name-part taxon-name-part-type="species" reg="tonda">tonda</tp:taxon-name-part>
              <object-id xmlns:xlink="http://www.w3.org/1999/xlink" content-type="zoobank" xlink:type="simple">https://zoobank.org/B1D0EEEE-1911-44F8-85E5-9A611A80A993</object-id>
            </tp:taxon-name><tp:taxon-authority>Ustjuzhanin &amp; Kovtunovich</tp:taxon-authority><tp:taxon-status xmlns:xlink="http://www.w3.org/1999/xlink" xlink:type="simple">sp. nov.</tp:taxon-status><xref ref-type="fig" rid="F6">Figs 14</xref><xref ref-type="fig" rid="F6">, 15</xref></tp:nomenclature><tp:treatment-sec sec-type="type material" id="SECID0E26AE"><title>Type material.</title><p><bold><italic>Holotype</italic></bold> • ♀, (<abbrev xmlns:xlink="http://www.w3.org/1999/xlink" xlink:title="Nature Education Centre, Jagiellonian University" id="ABBRID0EHAAG" xlink:type="simple">NECJU</abbrev> 230707), Cameroon, Drink Gari, 650 m a.s.l., Mount Cameroon, <named-content xmlns:xlink="http://www.w3.org/1999/xlink" content-type="dwc:verbatimCoordinates" xlink:type="simple"><named-content content-type="geo-json" specific-use="{&#34;type&#34;:&#34;Point&#34;,&#34;coordinates&#34;:[9.061000,4.101400]}" id="NCID0EOAAG" xlink:type="simple">4.1014°N, 9.0610°E</named-content></named-content>, 06–15.II.2016, lgt. V. Maicher, Sz. Sáfián, Š. Janeček, R. Tropek.</p><fig id="F6" position="float" orientation="portrait"><object-id xmlns:xlink="http://www.w3.org/1999/xlink" content-type="doi" xlink:type="simple">10.3897/zookeys.1193.111544.figures14-15</object-id><object-id xmlns:xlink="http://www.w3.org/1999/xlink" content-type="arpha" xlink:type="simple">D71AEAB9-2620-5266-B24A-64F7D8A60B53</object-id><label>Figures 14, 15.</label><caption><p><italic><tp:taxon-name><tp:taxon-name-part taxon-name-part-type="genus" reg="Alucita">Alucita</tp:taxon-name-part><tp:taxon-name-part taxon-name-part-type="species" reg="tonda">tonda</tp:taxon-name-part></tp:taxon-name></italic> Ustjuzhanin &amp; Kovtunovich, sp. nov. <bold>14</bold> adult male, holotype, <abbrev xmlns:xlink="http://www.w3.org/1999/xlink" xlink:title="Nature Education Centre, Jagiellonian University" id="ABBRID0EIBAG" xlink:type="simple">NECJU</abbrev><bold>15</bold> male genitalia, holotype, NEJCU, preparation slide no. 230707. Scale bar: 5 mm.</p></caption><graphic xmlns:xlink="http://www.w3.org/1999/xlink" xlink:href="zookeys-1193-025_article-111544__-g006.jpg" position="float" orientation="portrait" xlink:type="simple" id="oo_994017.jpg"><uri content-type="original_file" xlink:type="simple">https://binary.pensoft.net/fig/994017</uri></graphic></fig></tp:treatment-sec><tp:treatment-sec sec-type="Differential diagnosis" id="SECID0ETBAG"><title>Differential diagnosis.</title><p>The dark colour of the wings in this species shows some similarity to <italic><tp:taxon-name><tp:taxon-name-part taxon-name-part-type="genus" reg="Alucita">Alucita</tp:taxon-name-part><tp:taxon-name-part taxon-name-part-type="species" reg="acalyptra">acalyptra</tp:taxon-name-part></tp:taxon-name></italic> Meyrick, 1913, but the new species lacks the zigzag bands on the wings’ distal parts. In terms of the female genitalia, the new species stands out with its unusual asymmetric structure of the antrum, which has no analogues among known species.</p></tp:treatment-sec><tp:treatment-sec sec-type="description" id="SECID0EECAG"><title>External characters.</title><p>The head, thorax, and tegulae are dark brown. The labial palpi are short, straight, and slightly longer than the longitudinal eye diameter. The antennae are brown. The wingspan is 16 mm, and the wings are dark brown. Narrow pale longitudinal bands are present on the lobes of all wings. The fringe on the lobes of all wings is greyish brown. The hind legs are pale yellow.</p></tp:treatment-sec><tp:treatment-sec sec-type="Female genitalia" id="SECID0EJCAG"><title>Female genitalia.</title><p>The papillae anales are wide. The posterior apophyses are short, thick, and slightly shorter than the anterior apophyses. The antrum is asymmetric, sclerotised, and distally tubulate, with a small triangular notch in the middle. The medium portion of the antrum is very wide, with the right half distinctively protruding to the side, creating a structural asymmetry. The lower portion of the antrum is membranous and bears two round sclerotised plaques. The ductus is short, almost invisible, and passes into a narrow membranous bursa copulatrix, with no signa observed.</p></tp:treatment-sec><tp:treatment-sec sec-type="distribution" id="SECID0EOCAG"><title>Distribution.</title><p>The species was found in Cameroon only.</p></tp:treatment-sec><tp:treatment-sec sec-type="Flight period" id="SECID0ETCAG"><title>Flight period.</title><p>The species was collected in February.</p></tp:treatment-sec><tp:treatment-sec sec-type="etymology" id="SECID0EYCAG"><title>Etymology.</title><p>The species name is a noun in apposition, given in honour of Antonín “Tonda” Tropek, who is RT’s father.</p></tp:treatment-sec></tp:taxon-treatment>
