# Supplementary material for: ﻿Magnifying the hotspot: descriptions of nine new species of many-plumed moths (Lepidoptera, Alucitidae), with an identification key to all species known from Cameroon
Source: Zookeys. 2024 Feb 28;1193:25–48. doi: 10.3897/zookeys.1193.111544 (PMC10918585; doi:10.3897/zookeys.1193.111544)
Supplement: XML Treatment for Alucita erzayi [file zookeys.1193.111544-treatment6.xml]

<!DOCTYPE tp:taxon-treatment
  PUBLIC "-//TaxonX//DTD Taxonomic Treatment Publishing DTD v0 20100105//EN" "tax-treatment-NSO.dtd">
<tp:taxon-treatment xmlns:tp="http://www.plazi.org/taxpub"><tp:treatment-meta><kwd-group><label>Taxon classification</label><kwd>
                <named-content content-type="kingdom">Animalia</named-content>
              </kwd><kwd>
                <named-content content-type="order">Lepidoptera</named-content>
              </kwd><kwd>
                <named-content content-type="family">Alucitidae</named-content>
              </kwd></kwd-group><mixed-citation publication-type="journal"><person-group><name><surname>Ustjuzhanin</surname><given-names>Peter</given-names></name><name><surname>Kovtunovich</surname><given-names>Vasily</given-names></name><name><surname>Delabye</surname><given-names>Sylvain</given-names></name><name><surname>Maicher</surname><given-names>Vincent</given-names></name><name><surname>Sáfián</surname><given-names>Szabolcs</given-names></name><name><surname>Streltzov</surname><given-names>Alexander</given-names></name><name><surname>Tropek</surname><given-names>Robert</given-names></name></person-group><article-title>﻿Magnifying the hotspot: descriptions of nine new species of many-plumed moths (<tp:taxon-name><tp:taxon-name-part taxon-name-part-type="order">Lepidoptera</tp:taxon-name-part></tp:taxon-name>, <tp:taxon-name><tp:taxon-name-part taxon-name-part-type="family">Alucitidae</tp:taxon-name-part></tp:taxon-name>), with an identification key to all species known from Cameroon</article-title><source>Zookeys</source><day>28</day><month>02</month><year>2024</year><volume>1193</volume><fpage>25</fpage><lpage>48</lpage><pub-id pub-id-type="doi">10.3897/zookeys.1193.111544</pub-id></mixed-citation></tp:treatment-meta><tp:nomenclature><label>﻿</label><tp:taxon-name>
              <object-id xmlns:xlink="http://www.w3.org/1999/xlink" content-type="arpha" xlink:type="simple">B693BB21-D85A-5D8B-B43F-0449D542D9DA</object-id>
              <tp:taxon-name-part taxon-name-part-type="genus" reg="Alucita">Alucita</tp:taxon-name-part>
              <tp:taxon-name-part taxon-name-part-type="species" reg="erzayi">erzayi</tp:taxon-name-part>
              <object-id xmlns:xlink="http://www.w3.org/1999/xlink" content-type="zoobank" xlink:type="simple">https://zoobank.org/4527A604-C418-43BD-9CFF-9EF96A06A7C3</object-id>
            </tp:taxon-name><tp:taxon-authority>Ustjuzhanin &amp; Kovtunovich</tp:taxon-authority><tp:taxon-status xmlns:xlink="http://www.w3.org/1999/xlink" xlink:type="simple">sp. nov.</tp:taxon-status><xref ref-type="fig" rid="F7">Figs 16</xref><xref ref-type="fig" rid="F7">, 17</xref></tp:nomenclature><tp:treatment-sec sec-type="type material" id="SECID0EPEAG"><title>Type material.</title><p><bold><italic>Holotype</italic></bold> • ♂, (<abbrev xmlns:xlink="http://www.w3.org/1999/xlink" xlink:title="Nature Education Centre, Jagiellonian University" id="ABBRID0E1EAG" xlink:type="simple">NECJU</abbrev> 230708), Cameroon, PlanteCam, 1100 m a.s.l., Mount Cameroon, <named-content xmlns:xlink="http://www.w3.org/1999/xlink" content-type="dwc:verbatimCoordinates" xlink:type="simple"><named-content content-type="geo-json" specific-use="{&#34;type&#34;:&#34;Point&#34;,&#34;coordinates&#34;:[9.070900,4.117500]}" id="NCID0EBFAG" xlink:type="simple">4.1175°N, 9.0709°E</named-content></named-content>, 11–23.IV. 2014, lgt. V. Maicher, Sz. Sáfián, Š. Janeček, R. Tropek.</p><fig id="F7" position="float" orientation="portrait"><object-id xmlns:xlink="http://www.w3.org/1999/xlink" content-type="doi" xlink:type="simple">10.3897/zookeys.1193.111544.figures16-17</object-id><object-id xmlns:xlink="http://www.w3.org/1999/xlink" content-type="arpha" xlink:type="simple">A40ACEA4-C895-515D-841C-33EEC4BAFCD3</object-id><label>Figures 16, 17.</label><caption><p><italic><tp:taxon-name><tp:taxon-name-part taxon-name-part-type="genus" reg="Alucita">Alucita</tp:taxon-name-part><tp:taxon-name-part taxon-name-part-type="species" reg="erzayi">erzayi</tp:taxon-name-part></tp:taxon-name></italic> Ustjuzhanin &amp; Kovtunovich, sp. nov. <bold>16</bold> adult male, holotype, <abbrev xmlns:xlink="http://www.w3.org/1999/xlink" xlink:title="Nature Education Centre, Jagiellonian University" id="ABBRID0E2FAG" xlink:type="simple">NECJU</abbrev><bold>17</bold> male genitalia and structures of the segment VIII of the male abdomen, holotype, NEJCU, preparation slide no. 230708. Scale bar: 5 mm.</p></caption><graphic xmlns:xlink="http://www.w3.org/1999/xlink" xlink:href="zookeys-1193-025_article-111544__-g007.jpg" position="float" orientation="portrait" xlink:type="simple" id="oo_994018.jpg"><uri content-type="original_file" xlink:type="simple">https://binary.pensoft.net/fig/994018</uri></graphic></fig></tp:treatment-sec><tp:treatment-sec sec-type="Differential diagnosis" id="SECID0EGGAG"><title>Differential diagnosis.</title><p>The male genital structures of this new species resemble those of <italic><tp:taxon-name><tp:taxon-name-part taxon-name-part-type="genus" reg="Alucita">Alucita</tp:taxon-name-part><tp:taxon-name-part taxon-name-part-type="species" reg="longipenis">longipenis</tp:taxon-name-part></tp:taxon-name></italic> Ustjuzhanin &amp; Kovtunovich, 2018. As in <italic><tp:taxon-name><tp:taxon-name-part taxon-name-part-type="genus" reg="Alucita">A.</tp:taxon-name-part><tp:taxon-name-part taxon-name-part-type="species" reg="longipenis">longipenis</tp:taxon-name-part></tp:taxon-name></italic>, the aedeagus of the new species is very long, but it is slightly shorter, has fewer curves, and is straight for the distal portion. Additionally, the saccus of <italic><tp:taxon-name><tp:taxon-name-part taxon-name-part-type="genus" reg="Alucita">A.</tp:taxon-name-part><tp:taxon-name-part taxon-name-part-type="species" reg="erzayi">erzayi</tp:taxon-name-part></tp:taxon-name></italic> is gently curved distally and apically acute, while in <italic><tp:taxon-name><tp:taxon-name-part taxon-name-part-type="genus" reg="Alucita">A.</tp:taxon-name-part><tp:taxon-name-part taxon-name-part-type="species" reg="longipenis">longipenis</tp:taxon-name-part></tp:taxon-name></italic> the saccus is bent and apically acute. The wingspan of the new species is 14 mm, whereas it is 18–23 mm for <italic><tp:taxon-name><tp:taxon-name-part taxon-name-part-type="genus" reg="Alucita">A.</tp:taxon-name-part><tp:taxon-name-part taxon-name-part-type="species" reg="longipenis">longipenis</tp:taxon-name-part></tp:taxon-name></italic>.</p></tp:treatment-sec><tp:treatment-sec sec-type="description" id="SECID0EDIAG"><title>External characters.</title><p>The head, thorax, and tegulae are yellowish white. The labial palpi are thin, straight, and twice as long as the longitudinal eye diameter. The antennae are pale yellow. The wingspan is 14 mm, and the wings are pale yellow, interspersed with brown strokes and spots. Two small dark brown patches are present in the basal portion of the costa of the first lobe of the fore wing. Indistinct pale brown regions of scales are present in the medial and distal portions of the first two lobes. The fringe on the wings is pale yellow, and the hind legs are pale yellow.</p></tp:treatment-sec><tp:treatment-sec sec-type="Male genitalia" id="SECID0EIIAG"><title>Male genitalia.</title><p>The uncus is relatively long and evenly wide throughout its length, with a rounded apex. The gnathos is long and narrow. The valves are reduced. The anellus arms are long and evenly narrow throughout their length. The saccus is long, elongated, and smoothly bent caudally, with a clearly acute apex. The aedeagus is very long, ~ 4 × longer than the entire genital structure, forming two arched curves in the medium part. No cornuti are present.</p></tp:treatment-sec><tp:treatment-sec sec-type="distribution" id="SECID0ENIAG"><title>Distribution.</title><p>The species was found in Cameroon only.</p></tp:treatment-sec><tp:treatment-sec sec-type="Flight period" id="SECID0ESIAG"><title>Flight period.</title><p>The species was collected in April.</p></tp:treatment-sec><tp:treatment-sec sec-type="etymology" id="SECID0EXIAG"><title>Etymology.</title><p>The species is a noun in apposition. ‘Erzayi’ is a word in the Bakweri language, which is the dominant local language in the Mount Cameroon region, and it translates to “feather”. This corresponds with the appearance of many-plumed moths’ feather-like characteristic wing lobes.</p></tp:treatment-sec></tp:taxon-treatment>
