# Supplementary material for: ﻿Magnifying the hotspot: descriptions of nine new species of many-plumed moths (Lepidoptera, Alucitidae), with an identification key to all species known from Cameroon
Source: Zookeys. 2024 Feb 28;1193:25–48. doi: 10.3897/zookeys.1193.111544 (PMC10918585; doi:10.3897/zookeys.1193.111544)
Supplement: XML Treatment for Alucita sokolovi [file zookeys.1193.111544-treatment7.xml]

<!DOCTYPE tp:taxon-treatment
  PUBLIC "-//TaxonX//DTD Taxonomic Treatment Publishing DTD v0 20100105//EN" "tax-treatment-NSO.dtd">
<tp:taxon-treatment xmlns:tp="http://www.plazi.org/taxpub"><tp:treatment-meta><kwd-group><label>Taxon classification</label><kwd>
                <named-content content-type="kingdom">Animalia</named-content>
              </kwd><kwd>
                <named-content content-type="order">Lepidoptera</named-content>
              </kwd><kwd>
                <named-content content-type="family">Alucitidae</named-content>
              </kwd></kwd-group><mixed-citation publication-type="journal"><person-group><name><surname>Ustjuzhanin</surname><given-names>Peter</given-names></name><name><surname>Kovtunovich</surname><given-names>Vasily</given-names></name><name><surname>Delabye</surname><given-names>Sylvain</given-names></name><name><surname>Maicher</surname><given-names>Vincent</given-names></name><name><surname>Sáfián</surname><given-names>Szabolcs</given-names></name><name><surname>Streltzov</surname><given-names>Alexander</given-names></name><name><surname>Tropek</surname><given-names>Robert</given-names></name></person-group><article-title>﻿Magnifying the hotspot: descriptions of nine new species of many-plumed moths (<tp:taxon-name><tp:taxon-name-part taxon-name-part-type="order">Lepidoptera</tp:taxon-name-part></tp:taxon-name>, <tp:taxon-name><tp:taxon-name-part taxon-name-part-type="family">Alucitidae</tp:taxon-name-part></tp:taxon-name>), with an identification key to all species known from Cameroon</article-title><source>Zookeys</source><day>28</day><month>02</month><year>2024</year><volume>1193</volume><fpage>25</fpage><lpage>48</lpage><pub-id pub-id-type="doi">10.3897/zookeys.1193.111544</pub-id></mixed-citation></tp:treatment-meta><tp:nomenclature><label>﻿</label><tp:taxon-name>
              <object-id xmlns:xlink="http://www.w3.org/1999/xlink" content-type="arpha" xlink:type="simple">4A31C78D-2166-57FE-A603-31691E12B2E0</object-id>
              <tp:taxon-name-part taxon-name-part-type="genus" reg="Alucita">Alucita</tp:taxon-name-part>
              <tp:taxon-name-part taxon-name-part-type="species" reg="sokolovi">sokolovi</tp:taxon-name-part>
              <object-id xmlns:xlink="http://www.w3.org/1999/xlink" content-type="zoobank" xlink:type="simple">https://zoobank.org/3D9F4858-D646-4A23-9620-E3C883642BD0</object-id>
            </tp:taxon-name><tp:taxon-authority>Ustjuzhanin &amp; Kovtunovich</tp:taxon-authority><tp:taxon-status xmlns:xlink="http://www.w3.org/1999/xlink" xlink:type="simple">sp. nov.</tp:taxon-status><xref ref-type="fig" rid="F8">Figs 18</xref><xref ref-type="fig" rid="F8">, 19</xref></tp:nomenclature><tp:treatment-sec sec-type="type material" id="SECID0EOKAG"><title>Type material.</title><p><bold><italic>Holotype</italic></bold> • ♂, (<abbrev xmlns:xlink="http://www.w3.org/1999/xlink" xlink:title="Nature Education Centre, Jagiellonian University" id="ABBRID0EZKAG" xlink:type="simple">NECJU</abbrev> 230709), Cameroon, Mann’s Spring, 2200 m a.s.l., Mount Cameroon, <named-content xmlns:xlink="http://www.w3.org/1999/xlink" content-type="dwc:verbatimCoordinates" xlink:type="simple"><named-content content-type="geo-json" specific-use="{&#34;type&#34;:&#34;Point&#34;,&#34;coordinates&#34;:[9.122500,4.142800]}" id="NCID0EALAG" xlink:type="simple">4.1428°N, 9.1225°E</named-content></named-content>, 16–21. IV. 2017, lgt. V. Maicher, P. Potocký, S. Delabye. <bold><italic>Paratypes</italic></bold> • 2 ♂, (<abbrev xmlns:xlink="http://www.w3.org/1999/xlink" xlink:title="Nature Education Centre, Jagiellonian University" id="ABBRID0EILAG" xlink:type="simple">NECJU</abbrev>, <abbrev xmlns:xlink="http://www.w3.org/1999/xlink" xlink:title="personal collections of P. Ustjuzhanin and V. Kovtunovich, located in Novosibirsk and Moscow" id="ABBRID0EMLAG" xlink:type="simple">CUK</abbrev>), Cameroon, Crater Lake, 1500 m a.s.l., Mount Cameroon, <named-content xmlns:xlink="http://www.w3.org/1999/xlink" content-type="dwc:verbatimCoordinates" xlink:type="simple"><named-content content-type="geo-json" specific-use="{&#34;type&#34;:&#34;Point&#34;,&#34;coordinates&#34;:[9.071700,4.144300]}" id="NCID0ETLAG" xlink:type="simple">4.1443°N, 9.0717°E</named-content></named-content>, 17–25. II. 2017, lgt. P. Potocký, Sz. Sáfián, R. Tropek, J. Mertens, Š. Janeček • 1 ♂, (<abbrev xmlns:xlink="http://www.w3.org/1999/xlink" xlink:title="personal collections of P. Ustjuzhanin and V. Kovtunovich, located in Novosibirsk and Moscow" id="ABBRID0EYLAG" xlink:type="simple">CUK</abbrev>), Cameroon, Mapanja, 1850 m a.s.l., Mount Cameroon, <named-content xmlns:xlink="http://www.w3.org/1999/xlink" content-type="dwc:verbatimCoordinates" xlink:type="simple"><named-content content-type="geo-json" specific-use="{&#34;type&#34;:&#34;Point&#34;,&#34;coordinates&#34;:[9.131500,4.115700]}" id="NCID0E6LAG" xlink:type="simple">4.1157°N, 9.1315°E</named-content></named-content>, 13.V.2017, lgt. V. Maicher, P. Potocký, S. Delabye.</p><fig id="F8" position="float" orientation="portrait"><object-id xmlns:xlink="http://www.w3.org/1999/xlink" content-type="doi" xlink:type="simple">10.3897/zookeys.1193.111544.figures18-19</object-id><object-id xmlns:xlink="http://www.w3.org/1999/xlink" content-type="arpha" xlink:type="simple">F6D28678-5B71-5B0F-935A-2DF9D1C3E15D</object-id><label>Figures 18, 19.</label><caption><p><italic><tp:taxon-name><tp:taxon-name-part taxon-name-part-type="genus" reg="Alucita">Alucita</tp:taxon-name-part><tp:taxon-name-part taxon-name-part-type="species" reg="sokolovi">sokolovi</tp:taxon-name-part></tp:taxon-name></italic> Ustjuzhanin &amp; Kovtunovich, sp. nov. <bold>18</bold> adult male, holotype, <abbrev xmlns:xlink="http://www.w3.org/1999/xlink" xlink:title="Nature Education Centre, Jagiellonian University" id="ABBRID0EZMAG" xlink:type="simple">NECJU</abbrev><bold>19</bold> male genitalia and structures of the segment VIII of the male abdomen, holotype, NEJCU, preparation slide no. 230709. Scale bar: 5 mm.</p></caption><graphic xmlns:xlink="http://www.w3.org/1999/xlink" xlink:href="zookeys-1193-025_article-111544__-g008.jpg" position="float" orientation="portrait" xlink:type="simple" id="oo_994019.jpg"><uri content-type="original_file" xlink:type="simple">https://binary.pensoft.net/fig/994019</uri></graphic></fig></tp:treatment-sec><tp:treatment-sec sec-type="Differential diagnosis" id="SECID0EENAG"><title>Differential diagnosis.</title><p>The wing colour of this species slightly resembles <italic><tp:taxon-name><tp:taxon-name-part taxon-name-part-type="genus" reg="Alucita">Alucita</tp:taxon-name-part><tp:taxon-name-part taxon-name-part-type="species" reg="jana">jana</tp:taxon-name-part></tp:taxon-name></italic> Ustjuzhanin &amp; Kovtunovich, 2020, but it can be distinguished by the widened distal band on the fore wing, whereas in <italic><tp:taxon-name><tp:taxon-name-part taxon-name-part-type="genus" reg="Alucita">A.</tp:taxon-name-part><tp:taxon-name-part taxon-name-part-type="species" reg="jana">jana</tp:taxon-name-part></tp:taxon-name></italic> it narrows at the fourth-fifth lobe. Additionally, <italic><tp:taxon-name><tp:taxon-name-part taxon-name-part-type="genus" reg="Alucita">A.</tp:taxon-name-part><tp:taxon-name-part taxon-name-part-type="species" reg="sokolovi">sokolovi</tp:taxon-name-part></tp:taxon-name></italic> has a band in the medial portion of the wing, which is absent in <italic><tp:taxon-name><tp:taxon-name-part taxon-name-part-type="genus" reg="Alucita">A.</tp:taxon-name-part><tp:taxon-name-part taxon-name-part-type="species" reg="jana">jana</tp:taxon-name-part></tp:taxon-name></italic>. The labial palpi of the new species are 3 × longer than the longitudinal eye diameter, compared to only 1.5 × in <italic><tp:taxon-name><tp:taxon-name-part taxon-name-part-type="genus" reg="Alucita">A.</tp:taxon-name-part><tp:taxon-name-part taxon-name-part-type="species" reg="jana">jana</tp:taxon-name-part></tp:taxon-name></italic>. In the male genitalia, the structure of the aedeagus and the shape of the gnathos of <italic><tp:taxon-name><tp:taxon-name-part taxon-name-part-type="genus" reg="Alucita">A.</tp:taxon-name-part><tp:taxon-name-part taxon-name-part-type="species" reg="sokolovi">sokolovi</tp:taxon-name-part></tp:taxon-name></italic> slightly resemble <italic><tp:taxon-name><tp:taxon-name-part taxon-name-part-type="genus" reg="Alucita">Alucita</tp:taxon-name-part><tp:taxon-name-part taxon-name-part-type="species" reg="bokwango">bokwango</tp:taxon-name-part></tp:taxon-name></italic> Ustjuzhanin &amp; Kovtunovich, 2020. However, <italic><tp:taxon-name><tp:taxon-name-part taxon-name-part-type="genus" reg="Alucita">A.</tp:taxon-name-part><tp:taxon-name-part taxon-name-part-type="species" reg="sokolovi">sokolovi</tp:taxon-name-part></tp:taxon-name></italic> can be differentiated by its uncus, which is widened on the top, and the wide oval apical portions of the valves, while in <italic><tp:taxon-name><tp:taxon-name-part taxon-name-part-type="genus" reg="Alucita">A.</tp:taxon-name-part><tp:taxon-name-part taxon-name-part-type="species" reg="bokwango">bokwango</tp:taxon-name-part></tp:taxon-name></italic> the uncus is narrow throughout its length, and the valves’ apices are less widened.</p></tp:treatment-sec><tp:treatment-sec sec-type="description" id="SECID0ENQAG"><title>External characters.</title><p>The head has white shiny scales. The thorax and tegulae are covered with pale brown clinging scales. The labial palpi are wide, long, ~ 3 × as long as the longitudinal eye diameter, white inside and brown outside. The third segment is isolated and apically acute. The antennae are yellowish brown, and the scape is wide and flattened. The wingspan is 17–18 mm (holotype 17 mm), and the wings are pale brown. There are two clearly expressed wide brown bands on the fore wings, distally and basally. The fore wings are apically framed with a white subapical zigzag. The hind wings are noticeably paler than the fore wings, with a brown band widening towards the last three lobes. There are bundles of brown hairs on the lobes, both distally and basally, with white fringes between them. The hind legs are pale yellow.</p></tp:treatment-sec><tp:treatment-sec sec-type="Male genitalia" id="SECID0ESQAG"><title>Male genitalia.</title><p>The uncus is long, noticeably exceeding the gnathos in length, and is distally slightly widened with a small apical notch. The gnathos is narrow and apically acute. The valves are long and membranous, apically smoothly forming a wide oval shape. The anellus arms are thin and straight. The saccus is caudally oval. The aedeagus is short, almost straight, and has two spiky cornuti.</p></tp:treatment-sec><tp:treatment-sec sec-type="distribution" id="SECID0EXQAG"><title>Distribution.</title><p>The species was found in Cameroon only.</p></tp:treatment-sec><tp:treatment-sec sec-type="Flight period" id="SECID0E3QAG"><title>Flight period.</title><p>The species was collected in February, April, and May.</p></tp:treatment-sec><tp:treatment-sec sec-type="etymology" id="SECID0EBRAG"><title>Etymology.</title><p>The new species is named after Vasily Igorevich Sokolov (Moscow, Russia), the famous Russian ichthyologist and bioresource recovery specialist.</p></tp:treatment-sec></tp:taxon-treatment>
