# Supplementary material for: ﻿Magnifying the hotspot: descriptions of nine new species of many-plumed moths (Lepidoptera, Alucitidae), with an identification key to all species known from Cameroon
Source: Zookeys. 2024 Feb 28;1193:25–48. doi: 10.3897/zookeys.1193.111544 (PMC10918585; doi:10.3897/zookeys.1193.111544)
Supplement: XML Treatment for Alucita hirsuta [file zookeys.1193.111544-treatment8.xml]

<!DOCTYPE tp:taxon-treatment
  PUBLIC "-//TaxonX//DTD Taxonomic Treatment Publishing DTD v0 20100105//EN" "tax-treatment-NSO.dtd">
<tp:taxon-treatment xmlns:tp="http://www.plazi.org/taxpub"><tp:treatment-meta><kwd-group><label>Taxon classification</label><kwd>
                <named-content content-type="kingdom">Animalia</named-content>
              </kwd><kwd>
                <named-content content-type="order">Lepidoptera</named-content>
              </kwd><kwd>
                <named-content content-type="family">Alucitidae</named-content>
              </kwd></kwd-group><mixed-citation publication-type="journal"><person-group><name><surname>Ustjuzhanin</surname><given-names>Peter</given-names></name><name><surname>Kovtunovich</surname><given-names>Vasily</given-names></name><name><surname>Delabye</surname><given-names>Sylvain</given-names></name><name><surname>Maicher</surname><given-names>Vincent</given-names></name><name><surname>Sáfián</surname><given-names>Szabolcs</given-names></name><name><surname>Streltzov</surname><given-names>Alexander</given-names></name><name><surname>Tropek</surname><given-names>Robert</given-names></name></person-group><article-title>﻿Magnifying the hotspot: descriptions of nine new species of many-plumed moths (<tp:taxon-name><tp:taxon-name-part taxon-name-part-type="order">Lepidoptera</tp:taxon-name-part></tp:taxon-name>, <tp:taxon-name><tp:taxon-name-part taxon-name-part-type="family">Alucitidae</tp:taxon-name-part></tp:taxon-name>), with an identification key to all species known from Cameroon</article-title><source>Zookeys</source><day>28</day><month>02</month><year>2024</year><volume>1193</volume><fpage>25</fpage><lpage>48</lpage><pub-id pub-id-type="doi">10.3897/zookeys.1193.111544</pub-id></mixed-citation></tp:treatment-meta><tp:nomenclature><label>﻿</label><tp:taxon-name>
              <object-id xmlns:xlink="http://www.w3.org/1999/xlink" content-type="arpha" xlink:type="simple">0208749E-AFC2-51AA-8E8F-2FB162999AE7</object-id>
              <tp:taxon-name-part taxon-name-part-type="genus" reg="Alucita">Alucita</tp:taxon-name-part>
              <tp:taxon-name-part taxon-name-part-type="species" reg="hirsuta">hirsuta</tp:taxon-name-part>
              <object-id xmlns:xlink="http://www.w3.org/1999/xlink" content-type="zoobank" xlink:type="simple">https://zoobank.org/0B0E031A-7DE7-49CE-8CA7-A36DEF703D7D</object-id>
            </tp:taxon-name><tp:taxon-authority>Ustjuzhanin &amp; Kovtunovich</tp:taxon-authority><tp:taxon-status xmlns:xlink="http://www.w3.org/1999/xlink" xlink:type="simple">sp. nov.</tp:taxon-status><xref ref-type="fig" rid="F9">Figs 20</xref><xref ref-type="fig" rid="F9">, 21</xref></tp:nomenclature><tp:treatment-sec sec-type="type material" id="SECID0EYSAG"><title>Type material.</title><p><bold><italic>Holotype</italic></bold> • ♀, (<abbrev xmlns:xlink="http://www.w3.org/1999/xlink" xlink:title="Nature Education Centre, Jagiellonian University" id="ABBRID0EDTAG" xlink:type="simple">NECJU</abbrev> 230710), Cameroon, Mapanja, 1850 m a.s.l., Mount Cameroon, <named-content xmlns:xlink="http://www.w3.org/1999/xlink" content-type="dwc:verbatimCoordinates" xlink:type="simple"><named-content content-type="geo-json" specific-use="{&#34;type&#34;:&#34;Point&#34;,&#34;coordinates&#34;:[9.131500,4.115700]}" id="NCID0EKTAG" xlink:type="simple">4.1157°N, 9.1315°E</named-content></named-content>, 23.X.2017, lgt. V. Maicher, S. Delabye.</p><fig id="F9" position="float" orientation="portrait"><object-id xmlns:xlink="http://www.w3.org/1999/xlink" content-type="doi" xlink:type="simple">10.3897/zookeys.1193.111544.figures20-21</object-id><object-id xmlns:xlink="http://www.w3.org/1999/xlink" content-type="arpha" xlink:type="simple">41E1F028-4582-520B-A991-5F82A125F961</object-id><label>Figures 20, 21.</label><caption><p><italic><tp:taxon-name><tp:taxon-name-part taxon-name-part-type="genus" reg="Alucita">Alucita</tp:taxon-name-part><tp:taxon-name-part taxon-name-part-type="species" reg="hirsuta">hirsuta</tp:taxon-name-part></tp:taxon-name></italic> Ustjuzhanin &amp; Kovtunovich, sp. nov. <bold>20</bold> adult female, holotype, <abbrev xmlns:xlink="http://www.w3.org/1999/xlink" xlink:title="Nature Education Centre, Jagiellonian University" id="ABBRID0EEUAG" xlink:type="simple">NECJU</abbrev><bold>21</bold> female genitalia, holotype, NEJCU, preparation slide no. 230710. Scale bar: 5 mm.</p></caption><graphic xmlns:xlink="http://www.w3.org/1999/xlink" xlink:href="zookeys-1193-025_article-111544__-g009.jpg" position="float" orientation="portrait" xlink:type="simple" id="oo_994020.jpg"><uri content-type="original_file" xlink:type="simple">https://binary.pensoft.net/fig/994020</uri></graphic></fig></tp:treatment-sec><tp:treatment-sec sec-type="Differential diagnosis" id="SECID0EPUAG"><title>Differential diagnosis.</title><p>The mushroom-like antrum and elongated crest-like signum of this species bear similarity to <italic><tp:taxon-name><tp:taxon-name-part taxon-name-part-type="genus" reg="Alucita">Alucita</tp:taxon-name-part><tp:taxon-name-part taxon-name-part-type="species" reg="ectomesa">ectomesa</tp:taxon-name-part></tp:taxon-name></italic> (Hering, 1917) (illustrated in <xref ref-type="bibr" rid="B20">Ustjuzhanin and Kovtunovich 2016</xref>), but it can be distinguished by the wider ductus, the round bursa copulatrix, and numerous tiny spiky signa present in it. Additionally, the unique colouration of the wings sets <italic><tp:taxon-name><tp:taxon-name-part taxon-name-part-type="genus" reg="Alucita">A.</tp:taxon-name-part><tp:taxon-name-part taxon-name-part-type="species" reg="hirsuta">hirsuta</tp:taxon-name-part></tp:taxon-name></italic> apart from all other African <tp:taxon-name><tp:taxon-name-part taxon-name-part-type="family">Alucitidae</tp:taxon-name-part></tp:taxon-name> species.</p></tp:treatment-sec><tp:treatment-sec sec-type="description" id="SECID0EUVAG"><title>External characters.</title><p>The head, thorax, and tegulae are dark brown. The labial palpi are short, slightly longer than the longitudinal eye diameter. The antennae are brown. The wingspan is 14 mm, and the wings have a reddish brown appearance. The lobes of all wings bear protruding tousled dark-brown hairs, especially dense on the first two lobes of the fore wings, creating the appearance of a shaggy moth. There are narrow, poorly visible pale longitudinal bands on all wings. The fringe on all wings ranges from pale to dark brown. The hind legs are yellow.</p></tp:treatment-sec><tp:treatment-sec sec-type="Female genitalia" id="SECID0EZVAG"><title>Female genitalia.</title><p>The papillae anales are narrowly triangular in shape. Both the posterior and anterior apophyses are of equal length, thick, and straight. The antrum is wide and mushroom-like. The ductus is wide, corrugated, and strewn with narrow strands. The ductus seminalis passes from the middle of the ductus. The bursa copulatrix is round, with a robust crest-like signum located in the upper part of the bursa, near the confluence of the ductus. Numerous tiny spiky signa densely cover the entire surface of the bursa.</p></tp:treatment-sec><tp:treatment-sec sec-type="distribution" id="SECID0E5VAG"><title>Distribution.</title><p>The species was found in Cameroon only.</p></tp:treatment-sec><tp:treatment-sec sec-type="Flight period" id="SECID0EDWAG"><title>Flight period.</title><p>The species was collected in October.</p></tp:treatment-sec><tp:treatment-sec sec-type="etymology" id="SECID0EIWAG"><title>Etymology.</title><p>The species name is derived from Latin ’hirsute’ (shaggy, bristly, hairy). It refers to the appearance of the adult moth, with tousled protruding dark-brown hairs on the wings, reminiscent of a hairy and shaggy moth.</p></tp:treatment-sec><ref-list><ref id="B20"><mixed-citation xmlns:xlink="http://www.w3.org/1999/xlink" xlink:type="simple"><person-group><name name-style="western"><surname>Ustjuzhanin</surname><given-names>P</given-names></name><name name-style="western"><surname>Kovtunovich</surname><given-names>V</given-names></name></person-group> (<year>2016</year>) <article-title>The <tp:taxon-name><tp:taxon-name-part taxon-name-part-type="family">Alucitidae</tp:taxon-name-part></tp:taxon-name> (<tp:taxon-name><tp:taxon-name-part taxon-name-part-type="order">Lepidoptera</tp:taxon-name-part></tp:taxon-name>) of Malawi with descriptions of five new species.</article-title><source>Zootaxa</source><volume>4126</volume>(<issue>4</issue>): <fpage>533</fpage>–<lpage>547</lpage>. <ext-link xlink:href="10.11646/zootaxa.4126.4.5" ext-link-type="doi" xlink:type="simple">https://doi.org/10.11646/zootaxa.4126.4.5</ext-link></mixed-citation></ref></ref-list></tp:taxon-treatment>
