# Supplementary material for: ﻿Magnifying the hotspot: descriptions of nine new species of many-plumed moths (Lepidoptera, Alucitidae), with an identification key to all species known from Cameroon
Source: Zookeys. 2024 Feb 28;1193:25–48. doi: 10.3897/zookeys.1193.111544 (PMC10918585; doi:10.3897/zookeys.1193.111544)
Supplement: XML Treatment for Alucita agassizi [file zookeys.1193.111544-treatment10.xml]

<!DOCTYPE tp:taxon-treatment
  PUBLIC "-//TaxonX//DTD Taxonomic Treatment Publishing DTD v0 20100105//EN" "tax-treatment-NSO.dtd">
<tp:taxon-treatment xmlns:tp="http://www.plazi.org/taxpub"><tp:treatment-meta><kwd-group><label>Taxon classification</label><kwd>
                <named-content content-type="kingdom">Animalia</named-content>
              </kwd><kwd>
                <named-content content-type="order">Lepidoptera</named-content>
              </kwd><kwd>
                <named-content content-type="family">Alucitidae</named-content>
              </kwd></kwd-group><mixed-citation publication-type="journal"><person-group><name><surname>Ustjuzhanin</surname><given-names>Peter</given-names></name><name><surname>Kovtunovich</surname><given-names>Vasily</given-names></name><name><surname>Delabye</surname><given-names>Sylvain</given-names></name><name><surname>Maicher</surname><given-names>Vincent</given-names></name><name><surname>Sáfián</surname><given-names>Szabolcs</given-names></name><name><surname>Streltzov</surname><given-names>Alexander</given-names></name><name><surname>Tropek</surname><given-names>Robert</given-names></name></person-group><article-title>﻿Magnifying the hotspot: descriptions of nine new species of many-plumed moths (<tp:taxon-name><tp:taxon-name-part taxon-name-part-type="order">Lepidoptera</tp:taxon-name-part></tp:taxon-name>, <tp:taxon-name><tp:taxon-name-part taxon-name-part-type="family">Alucitidae</tp:taxon-name-part></tp:taxon-name>), with an identification key to all species known from Cameroon</article-title><source>Zookeys</source><day>28</day><month>02</month><year>2024</year><volume>1193</volume><fpage>25</fpage><lpage>48</lpage><pub-id pub-id-type="doi">10.3897/zookeys.1193.111544</pub-id></mixed-citation></tp:treatment-meta><tp:nomenclature><label>﻿</label><tp:taxon-name>
              <object-id xmlns:xlink="http://www.w3.org/1999/xlink" content-type="arpha" xlink:type="simple">982769B3-5891-58FD-9D99-1B717EE0C855</object-id>
              <tp:taxon-name-part taxon-name-part-type="genus" reg="Alucita">Alucita</tp:taxon-name-part>
              <tp:taxon-name-part taxon-name-part-type="species" reg="agassizi">agassizi</tp:taxon-name-part>
            </tp:taxon-name><tp:taxon-authority>Ustjuzhanin &amp; Kovtunovich, 2018</tp:taxon-authority><tp:nomenclature-citation-list><tp:nomenclature-citation><tp:taxon-name>
                  <tp:taxon-name-part taxon-name-part-type="genus" reg="Alucita">Alucita</tp:taxon-name-part>
                  <tp:taxon-name-part taxon-name-part-type="species" reg="agassizi">agassizi</tp:taxon-name-part>
                </tp:taxon-name><comment>Ustjuzhanin &amp; Kovtunovich, 2018: 169. Type locality: Tanga, E Usambara, Tanzania.</comment></tp:nomenclature-citation></tp:nomenclature-citation-list></tp:nomenclature><tp:treatment-sec sec-type="type material" id="SECID0E14AG"><title>Type material examined.</title><p><bold><italic>Holotype</italic></bold> • ♀, Natural History Museum of United Kingdom, London, UK (NHMUK), examined by the authors (illustrated in <xref ref-type="bibr" rid="B23">Ustjuzhanin et al. 2018b</xref>).</p></tp:treatment-sec><tp:treatment-sec sec-type="material" id="SECID0EJ5AG"><title>Other material examined.</title><p>1 ♂ (<abbrev xmlns:xlink="http://www.w3.org/1999/xlink" xlink:title="personal collections of P. Ustjuzhanin and V. Kovtunovich, located in Novosibirsk and Moscow" id="ABBRID0EP5AG" xlink:type="simple">CUK</abbrev>), 1 ♀ (<abbrev xmlns:xlink="http://www.w3.org/1999/xlink" xlink:title="Nature Education Centre, Jagiellonian University" id="ABBRID0ET5AG" xlink:type="simple">NECJU</abbrev>), Cameroon, Bamboo Camp, 350 m a.s.l., Mount Cameroon, <named-content xmlns:xlink="http://www.w3.org/1999/xlink" content-type="dwc:verbatimCoordinates" xlink:type="simple"><named-content content-type="geo-json" specific-use="{&#34;type&#34;:&#34;Point&#34;,&#34;coordinates&#34;:[9.050500,4.087900]}" id="NCID0E15AG" xlink:type="simple">4.0879°N, 9.0505°E</named-content></named-content>, 19.XII.2014 • 2 ♂ (<abbrev xmlns:xlink="http://www.w3.org/1999/xlink" xlink:title="Nature Education Centre, Jagiellonian University" id="ABBRID0E65AG" xlink:type="simple">NECJU</abbrev>), 12–20.XII.2014; 2 ♂ (<abbrev xmlns:xlink="http://www.w3.org/1999/xlink" xlink:title="personal collections of P. Ustjuzhanin and V. Kovtunovich, located in Novosibirsk and Moscow" id="ABBRID0ED6AG" xlink:type="simple">CUK</abbrev>), 17–23.IV.2015, lgt. V. Maicher, Sz. Sáfián, S. Janeček, R. Tropek • 1 ♀ (<abbrev xmlns:xlink="http://www.w3.org/1999/xlink" xlink:title="personal collections of P. Ustjuzhanin and V. Kovtunovich, located in Novosibirsk and Moscow" id="ABBRID0EH6AG" xlink:type="simple">CUK</abbrev>), Cameroon, PlanteCam Camp, 1100 m a.s.l., Mount Cameroon, <named-content xmlns:xlink="http://www.w3.org/1999/xlink" content-type="dwc:verbatimCoordinates" xlink:type="simple"><named-content content-type="geo-json" specific-use="{&#34;type&#34;:&#34;Point&#34;,&#34;coordinates&#34;:[9.070900,4.117500]}" id="NCID0EO6AG" xlink:type="simple">4.1175°N, 9.0709°E</named-content></named-content>, 09–14.IV.2015, lgt. V. Maicher, Sz. Sáfián, S. Janeček, R. Tropek.</p></tp:treatment-sec><tp:treatment-sec sec-type="distribution" id="SECID0ET6AG"><title>Distribution.</title><p>The species was found in Tanzania and Cameroon.</p></tp:treatment-sec><tp:treatment-sec sec-type="notes" id="SECID0EY6AG"><title>Note.</title><p>New species for Cameroon.</p></tp:treatment-sec><ref-list><ref id="B23"><mixed-citation xmlns:xlink="http://www.w3.org/1999/xlink" xlink:type="simple"><person-group><name name-style="western"><surname>Ustjuzhanin</surname><given-names>P</given-names></name><name name-style="western"><surname>Kovtunovich</surname><given-names>V</given-names></name><name name-style="western"><surname>Ustjuzhanina</surname><given-names>A</given-names></name></person-group> (<year>2018b</year>) <article-title>New species of many-plumed moths (<tp:taxon-name><tp:taxon-name-part taxon-name-part-type="order">Lepidoptera</tp:taxon-name-part></tp:taxon-name>: <tp:taxon-name><tp:taxon-name-part taxon-name-part-type="family">Alucitidae</tp:taxon-name-part></tp:taxon-name>) from Tanzania.</article-title><source>Zootaxa</source><volume>4438</volume>(<issue>1</issue>): <fpage>167</fpage>–<lpage>175</lpage>. <ext-link xlink:href="10.11646/zootaxa.4438.1.9" ext-link-type="doi" xlink:type="simple">https://doi.org/10.11646/zootaxa.4438.1.9</ext-link></mixed-citation></ref></ref-list></tp:taxon-treatment>
