# Supplementary material for: ﻿Magnifying the hotspot: descriptions of nine new species of many-plumed moths (Lepidoptera, Alucitidae), with an identification key to all species known from Cameroon
Source: Zookeys. 2024 Feb 28;1193:25–48. doi: 10.3897/zookeys.1193.111544 (PMC10918585; doi:10.3897/zookeys.1193.111544)
Supplement: XML Treatment for Alucita plumigera [file zookeys.1193.111544-treatment12.xml]

<!DOCTYPE tp:taxon-treatment
  PUBLIC "-//TaxonX//DTD Taxonomic Treatment Publishing DTD v0 20100105//EN" "tax-treatment-NSO.dtd">
<tp:taxon-treatment xmlns:tp="http://www.plazi.org/taxpub"><tp:treatment-meta><kwd-group><label>Taxon classification</label><kwd>
                <named-content content-type="kingdom">Animalia</named-content>
              </kwd><kwd>
                <named-content content-type="order">Lepidoptera</named-content>
              </kwd><kwd>
                <named-content content-type="family">Alucitidae</named-content>
              </kwd></kwd-group><mixed-citation publication-type="journal"><person-group><name><surname>Ustjuzhanin</surname><given-names>Peter</given-names></name><name><surname>Kovtunovich</surname><given-names>Vasily</given-names></name><name><surname>Delabye</surname><given-names>Sylvain</given-names></name><name><surname>Maicher</surname><given-names>Vincent</given-names></name><name><surname>Sáfián</surname><given-names>Szabolcs</given-names></name><name><surname>Streltzov</surname><given-names>Alexander</given-names></name><name><surname>Tropek</surname><given-names>Robert</given-names></name></person-group><article-title>﻿Magnifying the hotspot: descriptions of nine new species of many-plumed moths (<tp:taxon-name><tp:taxon-name-part taxon-name-part-type="order">Lepidoptera</tp:taxon-name-part></tp:taxon-name>, <tp:taxon-name><tp:taxon-name-part taxon-name-part-type="family">Alucitidae</tp:taxon-name-part></tp:taxon-name>), with an identification key to all species known from Cameroon</article-title><source>Zookeys</source><day>28</day><month>02</month><year>2024</year><volume>1193</volume><fpage>25</fpage><lpage>48</lpage><pub-id pub-id-type="doi">10.3897/zookeys.1193.111544</pub-id></mixed-citation></tp:treatment-meta><tp:nomenclature><label>﻿</label><tp:taxon-name>
              <object-id xmlns:xlink="http://www.w3.org/1999/xlink" content-type="arpha" xlink:type="simple">50882104-9A4E-5864-A3C3-8A0403A0D128</object-id>
              <tp:taxon-name-part taxon-name-part-type="genus" reg="Alucita">Alucita</tp:taxon-name-part>
              <tp:taxon-name-part taxon-name-part-type="species" reg="plumigera">plumigera</tp:taxon-name-part>
            </tp:taxon-name><tp:taxon-authority>(Strand, 1913)</tp:taxon-authority><tp:nomenclature-citation-list><tp:nomenclature-citation><tp:taxon-name>
                  <tp:taxon-name-part taxon-name-part-type="genus" reg="Orneodes">Orneodes</tp:taxon-name-part>
                  <tp:taxon-name-part taxon-name-part-type="species" reg="plumigera">plumigera</tp:taxon-name-part>
                </tp:taxon-name><comment>Strand, 1913: 63. Type locality: Alén, Equatorial Guinea.</comment></tp:nomenclature-citation></tp:nomenclature-citation-list></tp:nomenclature><tp:treatment-sec sec-type="type material" id="SECID0E2EBG"><title>Type material examined.</title><p><bold><italic>Holotype</italic></bold> • ♂, Museum für Naturkunde, Berlin, Germany (MfN), examined by the authors.</p></tp:treatment-sec><tp:treatment-sec sec-type="material" id="SECID0EGFBG"><title>Other material examined.</title><p>(<abbrev xmlns:xlink="http://www.w3.org/1999/xlink" xlink:title="Nature Education Centre, Jagiellonian University" id="ABBRID0EMFBG" xlink:type="simple">NECJU</abbrev>, <abbrev xmlns:xlink="http://www.w3.org/1999/xlink" xlink:title="personal collections of P. Ustjuzhanin and V. Kovtunovich, located in Novosibirsk and Moscow" id="ABBRID0EQFBG" xlink:type="simple">CUK</abbrev>) 2 ♂, Cameroon, PlanteCam Camp, 1100 m a.s.l., Mount Cameroon, <named-content xmlns:xlink="http://www.w3.org/1999/xlink" content-type="dwc:verbatimCoordinates" xlink:type="simple"><named-content content-type="geo-json" specific-use="{&#34;type&#34;:&#34;Point&#34;,&#34;coordinates&#34;:[9.070900,4.117500]}" id="NCID0EXFBG" xlink:type="simple">4.1175°N, 9.0709°E</named-content></named-content>, 11–18.XII.2014, lgt. V. Maicher, Sz. Sáfián, Š. Janeček, R. Tropek • 6 ex., Cameroon, Bamboo Camp, 350 m a.s.l., Mount Cameroon, <named-content xmlns:xlink="http://www.w3.org/1999/xlink" content-type="dwc:verbatimCoordinates" xlink:type="simple"><named-content content-type="geo-json" specific-use="{&#34;type&#34;:&#34;Point&#34;,&#34;coordinates&#34;:[9.050500,4.087900]}" id="NCID0E6FBG" xlink:type="simple">4.0879°N, 9.0505°E</named-content></named-content>, 17–23.IV.2015, lgt. V. Maicher, Sz. Sáfián, Š. Janeček, R. Tropek • 2 ex., Cameroon, Mount Cameroon, Bamboo Camp, 350 m a.s.l., 29.I.–07. II.2016, lgt. Sz. Sáfián, R. Tropek, V. Maicher • 1 ♂, Cameroon, PlanteCam Camp, 1100 m a.s.l., Mount Cameroon, <named-content xmlns:xlink="http://www.w3.org/1999/xlink" content-type="dwc:verbatimCoordinates" xlink:type="simple"><named-content content-type="geo-json" specific-use="{&#34;type&#34;:&#34;Point&#34;,&#34;coordinates&#34;:[9.070900,4.117500]}" id="NCID0EHGBG" xlink:type="simple">4.1175°N, 9.0709°E</named-content></named-content>, 09–14.IV.2015, lgt. V. Maicher, Sz.Sáfián, S. Janeček, R. Tropek • 5 ex., Cameroon, Bamboo Camp, 350 m a.s.l., Mount Cameroon, <named-content xmlns:xlink="http://www.w3.org/1999/xlink" content-type="dwc:verbatimCoordinates" xlink:type="simple"><named-content content-type="geo-json" specific-use="{&#34;type&#34;:&#34;Point&#34;,&#34;coordinates&#34;:[9.050500,4.087900]}" id="NCID0EPGBG" xlink:type="simple">4.0879°N, 9.0505°E</named-content></named-content>, 12–20.XII.2014, lgt. V. Maicher, Sz. Sáfián, S. Janeček, R. Tropek • 1 ♂, 2 ♀s, Cameroon, Mount Cameroon, Mapanja, 1850 m a.s.l., <named-content xmlns:xlink="http://www.w3.org/1999/xlink" content-type="dwc:verbatimCoordinates" xlink:type="simple"><named-content content-type="geo-json" specific-use="{&#34;type&#34;:&#34;Point&#34;,&#34;coordinates&#34;:[9.131500,4.115700]}" id="NCID0EXGBG" xlink:type="simple">4.1157°N, 9.1315°E</named-content></named-content>, 23–28.X.2017, lgt. V. Maicher, S. Delabye • 1 ♀, Cameroon, Mount Cameroon, Ekonjo, 1150 m a.s.l., <named-content xmlns:xlink="http://www.w3.org/1999/xlink" content-type="dwc:verbatimCoordinates" xlink:type="simple"><named-content content-type="geo-json" specific-use="{&#34;type&#34;:&#34;Point&#34;,&#34;coordinates&#34;:[9.116800,4.088100]}" id="NCID0E6GBG" xlink:type="simple">4.0881°N, 9.1168°E</named-content></named-content>, 21.X.2017, lgt. V. Maicher, S. Delabye • 1 ♀, Cameroon, Mount Cameroon, Drink Gari, 650 m a.s.l., <named-content xmlns:xlink="http://www.w3.org/1999/xlink" content-type="dwc:verbatimCoordinates" xlink:type="simple"><named-content content-type="geo-json" specific-use="{&#34;type&#34;:&#34;Point&#34;,&#34;coordinates&#34;:[9.061000,4.101400]}" id="NCID0EHHBG" xlink:type="simple">4.1014°N, 9.0610°E</named-content></named-content>, 06–15.II.2016, lgt. Sz. Sáfián, R. Tropek, V. Maicher.</p><fig id="F11" position="float" orientation="portrait"><object-id xmlns:xlink="http://www.w3.org/1999/xlink" content-type="doi" xlink:type="simple">10.3897/zookeys.1193.111544.figures24-25</object-id><object-id xmlns:xlink="http://www.w3.org/1999/xlink" content-type="arpha" xlink:type="simple">D7849778-6B3F-5113-90D5-7AECA07BFF05</object-id><label>Figures 24, 25.</label><caption><p><italic><tp:taxon-name><tp:taxon-name-part taxon-name-part-type="genus" reg="Alucita">Alucita</tp:taxon-name-part><tp:taxon-name-part taxon-name-part-type="species" reg="molliflua">molliflua</tp:taxon-name-part></tp:taxon-name></italic> (Meyrick, 1927) <bold>24</bold> adult female, holotype <bold>25</bold> female genitalia, holotype. Scale bar: 5 mm.</p></caption><graphic xmlns:xlink="http://www.w3.org/1999/xlink" xlink:href="zookeys-1193-025_article-111544__-g011.jpg" position="float" orientation="portrait" xlink:type="simple" id="oo_994022.jpg"><uri content-type="original_file" xlink:type="simple">https://binary.pensoft.net/fig/994022</uri></graphic></fig></tp:treatment-sec><tp:treatment-sec sec-type="distribution" id="SECID0EIIBG"><title>Distribution.</title><p>The species occurs in Equatorial Guinea and Cameroon.</p></tp:treatment-sec><tp:treatment-sec sec-type="notes" id="SECID0ENIBG"><title>Note.</title><p>New species for Cameroon.</p></tp:treatment-sec></tp:taxon-treatment>
