# Supplementary material for: ﻿Magnifying the hotspot: descriptions of nine new species of many-plumed moths (Lepidoptera, Alucitidae), with an identification key to all species known from Cameroon
Source: Zookeys. 2024 Feb 28;1193:25–48. doi: 10.3897/zookeys.1193.111544 (PMC10918585; doi:10.3897/zookeys.1193.111544)
Supplement: XML Treatment for Alucita rhaptica [file zookeys.1193.111544-treatment13.xml]

<!DOCTYPE tp:taxon-treatment
  PUBLIC "-//TaxonX//DTD Taxonomic Treatment Publishing DTD v0 20100105//EN" "tax-treatment-NSO.dtd">
<tp:taxon-treatment xmlns:tp="http://www.plazi.org/taxpub"><tp:treatment-meta><kwd-group><label>Taxon classification</label><kwd>
                <named-content content-type="kingdom">Animalia</named-content>
              </kwd><kwd>
                <named-content content-type="order">Lepidoptera</named-content>
              </kwd><kwd>
                <named-content content-type="family">Alucitidae</named-content>
              </kwd></kwd-group><mixed-citation publication-type="journal"><person-group><name><surname>Ustjuzhanin</surname><given-names>Peter</given-names></name><name><surname>Kovtunovich</surname><given-names>Vasily</given-names></name><name><surname>Delabye</surname><given-names>Sylvain</given-names></name><name><surname>Maicher</surname><given-names>Vincent</given-names></name><name><surname>Sáfián</surname><given-names>Szabolcs</given-names></name><name><surname>Streltzov</surname><given-names>Alexander</given-names></name><name><surname>Tropek</surname><given-names>Robert</given-names></name></person-group><article-title>﻿Magnifying the hotspot: descriptions of nine new species of many-plumed moths (<tp:taxon-name><tp:taxon-name-part taxon-name-part-type="order">Lepidoptera</tp:taxon-name-part></tp:taxon-name>, <tp:taxon-name><tp:taxon-name-part taxon-name-part-type="family">Alucitidae</tp:taxon-name-part></tp:taxon-name>), with an identification key to all species known from Cameroon</article-title><source>Zookeys</source><day>28</day><month>02</month><year>2024</year><volume>1193</volume><fpage>25</fpage><lpage>48</lpage><pub-id pub-id-type="doi">10.3897/zookeys.1193.111544</pub-id></mixed-citation></tp:treatment-meta><tp:nomenclature><label>﻿</label><tp:taxon-name>
              <object-id xmlns:xlink="http://www.w3.org/1999/xlink" content-type="arpha" xlink:type="simple">22DBCC3C-B28A-52C4-9AE5-056B962D7D35</object-id>
              <tp:taxon-name-part taxon-name-part-type="genus" reg="Alucita">Alucita</tp:taxon-name-part>
              <tp:taxon-name-part taxon-name-part-type="species" reg="rhaptica">rhaptica</tp:taxon-name-part>
            </tp:taxon-name><tp:taxon-authority>(Meyrick, 1920)</tp:taxon-authority><tp:nomenclature-citation-list><tp:nomenclature-citation><tp:taxon-name>
                  <tp:taxon-name-part taxon-name-part-type="genus" reg="Orneodes">Orneodes</tp:taxon-name-part>
                  <tp:taxon-name-part taxon-name-part-type="species" reg="rhaptica">rhaptica</tp:taxon-name-part>
                </tp:taxon-name><comment>Meyrick, 1920: 82. Type locality: Kwale County, [Kenya].</comment></tp:nomenclature-citation></tp:nomenclature-citation-list></tp:nomenclature><tp:treatment-sec sec-type="type material" id="SECID0EDKBG"><title>Type material examined.</title><p><bold><italic>Holotype</italic></bold> • ♀, Museum National d′Histoire Naturelle, Paris, France (MNHN), examined by the authors.</p></tp:treatment-sec><tp:treatment-sec sec-type="material" id="SECID0EOKBG"><title>Other material examined.</title><p>1 ♀ (<abbrev xmlns:xlink="http://www.w3.org/1999/xlink" xlink:title="Nature Education Centre, Jagiellonian University" id="ABBRID0EUKBG" xlink:type="simple">NECJU</abbrev>), Cameroon, Bamboo Camp, 350 m a.s.l., Mount Cameroon, <named-content xmlns:xlink="http://www.w3.org/1999/xlink" content-type="dwc:verbatimCoordinates" xlink:type="simple"><named-content content-type="geo-json" specific-use="{&#34;type&#34;:&#34;Point&#34;,&#34;coordinates&#34;:[9.050500,4.087900]}" id="NCID0E2KBG" xlink:type="simple">4.0879°N, 9.0505°E</named-content></named-content>, 17–23.IV.2015, lgt. V. Maicher, Sz. Sáfián, S. Janeček, R. Tropek. • 1 ♀, 20.XII.2014, same data as the previous specimen.</p></tp:treatment-sec><tp:treatment-sec sec-type="distribution" id="SECID0EALBG"><title>Distribution.</title><p>The species occurs in Tanzania, Malawi, Republic of South Africa (<xref ref-type="bibr" rid="B4">De Prins and De Prins 2023</xref>), and Cameroon.</p></tp:treatment-sec><tp:treatment-sec sec-type="notes" id="SECID0EKLBG"><title>Note.</title><p>New species for Cameroon. Female genitalia of this species were illustrated in <xref ref-type="bibr" rid="B24">Ustjuzhanin et al. (2020a)</xref>.</p></tp:treatment-sec><ref-list><ref id="B4"><mixed-citation xmlns:xlink="http://www.w3.org/1999/xlink" xlink:type="simple"><person-group><name name-style="western"><surname>De Prins</surname><given-names>J</given-names></name><name name-style="western"><surname>De Prins</surname><given-names>W</given-names></name></person-group> (<year>2023</year>) AfroMoths. Online database of Afrotropical moth species (<tp:taxon-name><tp:taxon-name-part taxon-name-part-type="order">Lepidoptera</tp:taxon-name-part></tp:taxon-name>). <ext-link xlink:href="http://www.afromoths.net" ext-link-type="uri" xlink:type="simple">http://www.afromoths.net</ext-link> [Accessed 25 July 2023]</mixed-citation></ref><ref id="B24"><mixed-citation xmlns:xlink="http://www.w3.org/1999/xlink" xlink:type="simple"><person-group><name name-style="western"><surname>Ustjuzhanin</surname><given-names>P</given-names></name><name name-style="western"><surname>Kovtunovich</surname><given-names>V</given-names></name><name name-style="western"><surname>Maicher</surname><given-names>V</given-names></name><name name-style="western"><surname>Sáfián</surname><given-names>S</given-names></name><name name-style="western"><surname>Delabye</surname><given-names>S</given-names></name><name name-style="western"><surname>Streltzov</surname><given-names>A</given-names></name><name name-style="western"><surname>Tropek</surname><given-names>R</given-names></name></person-group> (<year>2020a</year>) <article-title>Even hotter hotspot: Description of seven new species of many-plumed moths (<tp:taxon-name><tp:taxon-name-part taxon-name-part-type="order">Lepidoptera</tp:taxon-name-part></tp:taxon-name>, <tp:taxon-name><tp:taxon-name-part taxon-name-part-type="family">Alucitidae</tp:taxon-name-part></tp:taxon-name>) from Mount Cameroon.</article-title><source>ZooKeys</source><volume>935</volume>: <fpage>103</fpage>–<lpage>119</lpage>. <ext-link xlink:href="10.3897/zookeys.935.49843" ext-link-type="doi" xlink:type="simple">https://doi.org/10.3897/zookeys.935.49843</ext-link></mixed-citation></ref></ref-list></tp:taxon-treatment>
